# Supplementary material for: Mining human periodic behaviors via tensor factorization and entropy
Source: PeerJ Comput Sci. 2024 Jan 31;10:e1851. doi: 10.7717/peerj-cs.1851 (PMC10909198; doi:10.7717/peerj-cs.1851)
Supplement: Supplemental Information 1 — DataGen.m is for producing synthetic time series dataset and other for intention detection such as shopping detection. [file peerj-cs-10-1851-s001.zip]

Archive with 35 entries (34 files):
- SourceCodeForPeriodic/
- SourceCodeForPeriodic/AC_Detection.m
- SourceCodeForPeriodic/BCommuting_Detection.m
- SourceCodeForPeriodic/Business_Detection.m
- SourceCodeForPeriodic/CI_Detection.m
- SourceCodeForPeriodic/Commuting_Detection.m
- SourceCodeForPeriodic/computeKL.m
- SourceCodeForPeriodic/compute_CI.m
- SourceCodeForPeriodic/compute_KL.m
- SourceCodeForPeriodic/dataGen.m
- SourceCodeForPeriodic/dataGen_Done.m
- SourceCodeForPeriodic/dataGen_Noise.m
- SourceCodeForPeriodic/Dining_Detection.m
- SourceCodeForPeriodic/FFT_Detection.m
- SourceCodeForPeriodic/FFT_Instance1.m
- SourceCodeForPeriodic/FFT_Instance2.m
- SourceCodeForPeriodic/generate_randomSequence.m
- SourceCodeForPeriodic/Home_Detection.m
- SourceCodeForPeriodic/KL_Detection.m
- SourceCodeForPeriodic/main_delta.m
- SourceCodeForPeriodic/main_gamma.m
- SourceCodeForPeriodic/main_N.m
- SourceCodeForPeriodic/main_sigma.m
- SourceCodeForPeriodic/main_t.m
- SourceCodeForPeriodic/main_T0.m
- SourceCodeForPeriodic/main_test.m
- SourceCodeForPeriodic/main_test2.m
- SourceCodeForPeriodic/orignDataGen.m
- SourceCodeForPeriodic/Period_Plot.m
- SourceCodeForPeriodic/plotEntropyOfPeriod.m
- SourceCodeForPeriodic/randomized_CI.m
- SourceCodeForPeriodic/randomized_Score.m
- SourceCodeForPeriodic/Shopping_Detection.m
- SourceCodeForPeriodic/temp.m
- SourceCodeForPeriodic/Tour_Detection.m
