# Supplementary material for: Mining human periodic behaviors via tensor factorization and entropy
Source: PeerJ Comput Sci. 2024 Jan 31;10:e1851. doi: 10.7717/peerj-cs.1851 (PMC10909198; doi:10.7717/peerj-cs.1851)
Supplement: Supplemental Information 1 — DataGen.m is for producing synthetic time series dataset and other for intention detection such as shopping detection. [file peerj-cs-10-1851-s001.zip › SourceCodeForPeriodic/AC_Detection.m]

function [true_period]=AC_Detection(OrignX)
%ÀûÓÃAutocorrelationÇóÕæÊµÖÜÆÚ.²ÎÊýÎªÖÜÆÚÊ±¼äÐòÁÐOrignX,ÆäÖÐOrignXÊÇÒ»¸ö¶þÎ¬Êý×é£¬µÚÒ»Î¬´æ´¢µÄÊÇÊ±¼ä£¬µÚ¶þÎ¬´æ´¢µÄÊÇÊÇ·ñ·¢ÉúÊÂ¼þ¡£

xn=OrignX(2,:); % ÊÂ¼þÊÇ·ñ±»¹Û²âµ½µÄÐòÁÐ
NN=length(OrignX);% ÐòÁÐ³¤¶È

AC=autocorr(xn,NN-1);

newX=[OrignX(1,:);AC];
true_period=FFT_Detection(newX);
