# Supplementary material for: Mining human periodic behaviors via tensor factorization and entropy
Source: PeerJ Comput Sci. 2024 Jan 31;10:e1851. doi: 10.7717/peerj-cs.1851 (PMC10909198; doi:10.7717/peerj-cs.1851)
Supplement: Supplemental Information 1 — DataGen.m is for producing synthetic time series dataset and other for intention detection such as shopping detection. [file peerj-cs-10-1851-s001.zip › SourceCodeForPeriodic/BCommuting_Detection.m]

clear all   %Çå³ýÄÚ´æËùÓÐ±äÁ¿

close all    %¹Ø±ÕËùÓÐ´ò¿ªµÄÍ¼ÐÎ´°¿Ú

sequence=zeros(1,3000);
timeSeries=zeros(1,3000);
for i=1:1:3000
    timeSeries(i)=i-1;
end

sequence(353)=1;
sequence(497)=1;
sequence(806)=1;
sequence(813)=1;
sequence(982)=1;
sequence(998)=1;
sequence(1000)=1;
sequence(1007)=1;
sequence(1022)=1;
sequence(1031)=1;
sequence(1119)=1;
sequence(1141)=1;
sequence(1145)=1;
sequence(1145)=1;
sequence(1189)=1;
sequence(1382)=1;
sequence(1431)=1;
sequence(1505)=1;
sequence(1574)=1;
sequence(1650)=1;
sequence(1777)=1;
sequence(1847)=1;
sequence(2557)=1;
sequence(2901)=1;
sequence(2943)=1;

OrignX=[timeSeries;sequence];

truePeriod1=KL_Detection(OrignX,400);
disp(truePeriod1);

truePeriod2=FFT_Detection(OrignX);
disp(truePeriod2);  
