# Supplementary material for: Mining human periodic behaviors via tensor factorization and entropy
Source: PeerJ Comput Sci. 2024 Jan 31;10:e1851. doi: 10.7717/peerj-cs.1851 (PMC10909198; doi:10.7717/peerj-cs.1851)
Supplement: Supplemental Information 1 — DataGen.m is for producing synthetic time series dataset and other for intention detection such as shopping detection. [file peerj-cs-10-1851-s001.zip › SourceCodeForPeriodic/CI_Detection.m]

function [true_period]=CI_Detection(OrignX,T0)
%ÀûÓÃÏà¶ÔìØÇóÕæÊµÖÜÆÚ.Á½¸ö²ÎÊý·Ö±ðÎªÖÜÆÚÊ±¼äÐòÁÐOrignX,ÆäÖÐOrignXÊÇÒ»¸ö¶þÎ¬Êý×é£¬µÚÒ»Î¬´æ´¢µÄÊÇÊ±¼ä£¬µÚ¶þÎ¬´æ´¢µÄÊÇÊÇ·ñ·¢ÉúÊÂ¼þ¡£T0ÎªÉú³É¸ÃÐòÁÐµÄÕæÊµÖÜÆÚ
%Õâ¸öÕæÊµµÄÖÜÆÚÖ÷ÒªÊÇÎªÁËÉú³ÉËæ»úÐòÁÐ¡£
%ÎªÁË¼õÉÙ¼ÆËãÁ¿£¬ÕâÀïÎÒÃÇÖ»ÌÖÂÛ[2,2T0-1]Õâ¸öÇø¼äÉÏµÄºòÑ¡ÖÜÆÚ

n=length(OrignX);% ÁÐµÄ´óÐ¡£¬¾ÍÊÇÐòÁÐµÄ³¤¶È
countEvent=0;%ÓÃÓÚÇó³öÐòÁÐÖÐÊÂ¼þ·¢ÉúÁË¶àÉÙ´Î
for i=1:1:n
    if OrignX(2,i)==1
        countEvent=countEvent+1;
    end
end

%Ëã»ù´¡µÄËæ»úÐòÁÐµÄÏà¶ÔìØ
random_CI=randomized_CI(n,countEvent,10,T0);

CI=zeros(1,2*T0-1);
CI(1)=0;
max_period=0;
true_period=1;
for period_C=2:1:2*T0-1
    CI(period_C)=compute_CI(OrignX,period_C,countEvent)-random_CI(period_C);
    if max_period<CI(period_C)
        max_period=CI(period_C);
        true_period=period_C;
    end
end

%ÏÂÃæÕâÊÇ×öÍ¼²¿·Ö£¬Êµ¼ÊÓ¦ÓÃÖÐ¿ÉÒÔÊ¡È¥
% xx=1:2*T0-1;
% figure;
% plot(xx,CI),xlabel('ÖÜÆÚ'),ylabel('²»·ûºÏ³Ì¶È');
