# Supplementary material for: Mining human periodic behaviors via tensor factorization and entropy
Source: PeerJ Comput Sci. 2024 Jan 31;10:e1851. doi: 10.7717/peerj-cs.1851 (PMC10909198; doi:10.7717/peerj-cs.1851)
Supplement: Supplemental Information 1 — DataGen.m is for producing synthetic time series dataset and other for intention detection such as shopping detection. [file peerj-cs-10-1851-s001.zip › SourceCodeForPeriodic/computeKL.m]

clear all;
za=zeros(100,100);
i=1;
for x=0.01:0.01:1
    j=1;
    for y=0.01:0.01:1
        if(x+y<1)
            z=1-x-y;
            za(i,j)=log2(3)+x*log2(x)+y*log2(y)+z*log2(z);
        else
            za(i,j)=0;
        end
        j=j+1;
    end
    i=i+1;
end
xa=0.01:0.01:1;
ya=0.01:0.01:1;
[x,y]=meshgrid(xa,ya);
mesh(x,y,za);
