# Supplementary material for: Mining human periodic behaviors via tensor factorization and entropy
Source: PeerJ Comput Sci. 2024 Jan 31;10:e1851. doi: 10.7717/peerj-cs.1851 (PMC10909198; doi:10.7717/peerj-cs.1851)
Supplement: Supplemental Information 1 — DataGen.m is for producing synthetic time series dataset and other for intention detection such as shopping detection. [file peerj-cs-10-1851-s001.zip › SourceCodeForPeriodic/compute_KL.m]

function [KL_Value]=compute_KL(timeSeries,T,countEvent)
%ÓÃÓÚ¼ÆËãÖÜÆÚÎªTµÄÇé¿öÏÂ£¬Ê±¼äÐòÁÐtimeSequenceµÄÏà¶ÔìØ£¬
%ÕâÀïtimeSeries·ÖÎªÁ½ÖÖÇé¿ö£¬¿ÉÒÔÊÇÒ»¸ö¶þÎ¬Êý×é£¬µÚÒ»Î¬´æ´¢µÄÊÇÊ±¼ä¿Ì¶È£¬µÚ¶þÎ¬¶ÔÓ¦µÄÊÇÊÇ·ñ¹Û²âµ½ÊÂ¼þ·¢Éú
%Ò²¿ÉÒÔÊÇÒ»Î¬Êý×é£¬ÄÇÃ´Òþº¬×ÅÊ±¼äÊÇ´Ó0¿ªÊ¼µÄ¡£
%countEventÊÇ·¢ÉúµÄËùÓÐÊ±¼ä×ÜÊý
[m,n]=size(timeSeries);%mÊÇÐÐ£¬nÊÇÁÐÊý
count=zeros(1,T);
if m==2
    for i=1:1:n
        if timeSeries(2,i)==1
            count(mod(timeSeries(1,i),T)+1)=count(mod(timeSeries(1,i),T)+1)+1;
        end
    end    
else
    for i=1:1:n
        if timeSeries(i)==1
            count(mod(i-1,T)+1)=count(mod(i-1,T)+1)+1;
        end
    end
end

He=0;
for i=1:1:T
    if count(i)>0
        He=He-count(i)/countEvent*log2(count(i)/countEvent);
    end    
end
KL_Value=log2(T)-He;
