# Supplementary material for: Mining human periodic behaviors via tensor factorization and entropy
Source: PeerJ Comput Sci. 2024 Jan 31;10:e1851. doi: 10.7717/peerj-cs.1851 (PMC10909198; doi:10.7717/peerj-cs.1851)
Supplement: Supplemental Information 1 — DataGen.m is for producing synthetic time series dataset and other for intention detection such as shopping detection. [file peerj-cs-10-1851-s001.zip › SourceCodeForPeriodic/dataGen.m]

function [OrignX]=dataGen(N,T,starPoint,sigmaC)
%NÊÇ²úÉúµÄËùÓÐ¹Û²âÊý¾ÝµãµÄ¸öÊý£»TÊÇÖÜÆÚ³¤¶È£¬starPointÊÇÆðÊ¼¹Û²âµã£¬Ò²±íÊ¾×îÔçµÄ¹Û²âÊÂ¼þ·¢ÉúµÄÊ±¿Ì£»sigmaC±íÊ¾ÕýÌ¬·Ö²¼µÄ·½²î¶ÔÓÚÖÜÆÚTµÄÏµÊý£¬ÒÔÖÜÆÚTÎªµ¥Î»£¬¾ÍÊÇsigmaC=1/9£¬Êµ¼ÊÉÏ¸ßË¹·Ö²¼µÄ·½²îÎª
%T/9
OrignX=zeros(2,N); %Á½ÐÐµÄÊý×é£¬µÚÒ»ÐÐ¼ÇÂ¼Ê±¼ä£¬µÚ¶þÐÐ¼ÇÂ¼ÊÇ·ñÊÂ¼þ·¢Éú£¬ËùÓÐµÄÊ±¼ä´Ó0¿ªÊ¼
%yn=zeros(1,N+2*T);%ÁÙÊ±Éú²úµÄÊý¾Ý
%Ê×ÏÈ²úÉúÕýÌ¬·Ö²¼ÐèÒªµÄ²ÎÊý

%¸ßË¹·Ö²¼µÄÖÐÐÄÔÚÖÜÆÚµÄÕýÖÐ¼ä£¬ÖÁÓÚ¿ªÊ¼Î»ÖÃ£¬ÔòÔÚÉú²úÊý¾ÝÓÐ½øÐÐÆ½ÒÆ
%¸ßË¹¾ùÖµµÄÖÐÐÄ£¬¶ÔÓÚÆæÊýµÄÖÜÆÚ³¤¶ÈÊÇ(T-2)/2£¬¶ÔÓÚÅ¼ÊýµÄÖÜÆÚ³¤¶ÈÊÇT/2
% if mod(T,2)==0
%     muV=T/2;
% else
%     muV=(T-1)/2;
% end
muV=starPoint;
sigmaV=sigmaC*T;

% %ÓÃÓÚ¼ÇÂ¼Ëæ»úÉú³ÉµÄ¸ßË¹Ëæ»úÊý¶Ô±ÈµÄÌõ¼þ
% conditionValue=zeros(1,6);
% for i=1:1:T
%     conditionValue(i)=normcdf(i-1,muV,sigmaV);
% end

%½ÓÏÂÀ´²úÉúÒÔ0¿ªÊ¼£¬¹Û²âÖÐÐÄÔÚmuV´¦µÄÖÜÆÚÊý¾Ý
for i=1:1:starPoint
    OrignX(1,i)=i-1;
    OrignX(2,i)=0;
end
OrignX(1,starPoint+1)=starPoint;
OrignX(2,starPoint+1)=1;
for i=starPoint+2:1:T
    OrignX(1,i)=i-1;
    OrignX(2,i)=0;
end

countPeriod=ceil(N/T);
for i=1:1:countPeriod
    while 1
        randomV=round(normrnd(muV,sigmaV));
        if randomV>=starPoint-T && randomV<starPoint+T
            if randomV<0
                randomV=T+randomV;
            end
            if randomV>T
                randomV=randomV-T;
            end
            break;
        end
    end
    
    for j=1:1:T
        index_data=i*T+j;
        if index_data>N
            break;
        end
        OrignX(1,index_data)=index_data-1;
        if (j-1)==randomV
            OrignX(2,index_data)=1;
        else
            OrignX(2,index_data)=0;
        end
    end
end

%save('dataset','OrignX');

% countPeriod=ceil(N/T)+2;
% for i=1:1:countPeriod
%     randomV=round(normrnd(muV,sigmaV));
%     for j=1:1:T
%         if j==randomV
%             yn((i-1)*T+j)=1;
%         else
%             yn((i-1)*T+j)=0;
%         end
%     end
% end

% % ÕÒµ½ÁÙÊ±Êý¾ÝÖÐµÚÒ»¸ö³öÏÖ1µÄÎ»ÖÃ
% for k=1:1:T
%     if yn(k)==1
%         break;
%     end
% end
% %µ÷ÕûÊý¾ÝµÄÆðÊ¼µã
% for i=1:1:N
%     OrignX(1,i)=i-1;
%     if (i-1)<starPoint        
%         OrignX(2,i)=0;
%     else
%         OrignX(2,i)=yn(k);
%         k=k+1;
%     end
% end

% for i=1:1:N
%     if i<starPoint
%         OrignX(1,i)=i-1;
%         OrignX(2,i)=0;
%     else
%         if mod(i-1-starPoint,T)==0
%             OrignX(1,i)=i-1;
%             OrignX(2,i)=1;
%         else
%             OrignX(1,i)=i-1;
%         end
%     end
% end
