# Supplementary material for: Mining human periodic behaviors via tensor factorization and entropy
Source: PeerJ Comput Sci. 2024 Jan 31;10:e1851. doi: 10.7717/peerj-cs.1851 (PMC10909198; doi:10.7717/peerj-cs.1851)
Supplement: Supplemental Information 1 — DataGen.m is for producing synthetic time series dataset and other for intention detection such as shopping detection. [file peerj-cs-10-1851-s001.zip › SourceCodeForPeriodic/dataGen_Done.m]

function [OrignX]=dataGen_Done(n,T,t,sigmaC,delta,gamma)
%¸Ãº¯ÊýÓÃÓÚÉú³ÉºÏ³ÉÖÜÆÚÐòÁÐ¡£Ò»¹²ÓÐÈý¸ö²½Öè¡£
%1.%¸ù¾ÝÒªÉú³ÉµÄÊý¾ÝµãµÄ¸öÊýN£¬Éú³ÉÔÚstarPoint¸½½ü·ûºÏÕýÌ¬·Ö²¼µÄÊ±¼äÐòÁÐ¡£½á¹ûÊÇÒ»¸ö¶þÎ¬Êý×é£¬µÚÒ»Î¬±íÊ¾µÄÊÇÊ±¼ä£¬
%µÚ¶þÎ¬±íÊ¾µÄÊÇÊÇ·ñ¹Û²âµ½
%2. ¶ÔÉú³ÉµÄÐòÁÐ£¬°´ÕÕdeltaµÄ¸ÅÂÊ£¬ÉèÖÃ¸ÃÖÜÆÚÉÏµÄ¹Û²âÖµ1ÊÇ·ñÎª0.
%3. ¶ÔÊ£ÓàµÄÐòÁÐ£¬°´ÕÕgammaµÄ¸ÅÂÊ£¬ÔÚÖÜÆÚÉÏ¾ùÔÈ¼ÓÒ»¸öÔëÉù¡£
%NÊÇ²úÉúµÄËùÓÐ¹Û²âÊý¾ÝµãµÄ¸öÊý£»TÊÇÖÜÆÚ³¤¶È£¬starPointÊÇÆðÊ¼¹Û²âµã£¬Ò²±íÊ¾×îÔçµÄ¹Û²âÊÂ¼þ·¢ÉúµÄÊ±¿Ì£»sigmaC±íÊ¾ÕýÌ¬·Ö²¼µÄ·½²î¶ÔÓÚÖÜÆÚTµÄÏµÊý£¬ÒÔÖÜÆÚTÎªµ¥Î»£¬¾ÍÊÇsigmaC=1/9£¬Êµ¼ÊÉÏ¸ßË¹·Ö²¼µÄ·½²îÎª
%T/9.beta ÊÇÌí¼ÓÔëÉùµÄ¸ÅÂÊ¡£alphaÊÇÎ´¹Û²âµÄ¸ÅÂÊ£¬
countPeriod=ceil(n/T);

OrignX=zeros(2,countPeriod*T); %Á½ÐÐµÄÊý×é£¬µÚÒ»ÐÐ¼ÇÂ¼Ê±¼ä£¬µÚ¶þÐÐ¼ÇÂ¼ÊÇ·ñÊÂ¼þ·¢Éú£¬ËùÓÐµÄÊ±¼ä´Ó0¿ªÊ¼

muV=t;
sigmaV=sigmaC*T;

%½ÓÏÂÀ´²úÉúÒÔ0¿ªÊ¼£¬¹Û²âÖÐÐÄÔÚmuV´¦µÄÖÜÆÚÊý¾Ý
for i=1:1:t
    OrignX(1,i)=i-1;
    OrignX(2,i)=0;
end
OrignX(1,t+1)=t;
OrignX(2,t+1)=1;
for i=t+2:1:T
    OrignX(1,i)=i-1;
    OrignX(2,i)=0;
end

for i=1:1:countPeriod
    while 1
        randomV=round(normrnd(muV,sigmaV));
        if randomV>=t-T && randomV<t+T
            if randomV<0
                randomV=T+randomV;
            end
            if randomV>T
                randomV=randomV-T;
            end
            break;
        end
    end
    
    for j=1:1:T
        index_data=i*T+j;
        if index_data>n
            break;
        end
        OrignX(1,index_data)=index_data-1;
        if (j-1)==randomV
            OrignX(2,index_data)=1;
        else
            OrignX(2,index_data)=0;
        end
    end
end

%ÉèÖÃÎ´ÍêÈ«¹Û²âµÄ¸ÅÂÊ¡£
%ÒÔdelta¸ÅÂÊ¹Û²âÉÏÃæÉú³ÉµÄÐòÁÐ£¬Èç¹û³¬¹ýdeltaµÄÖµ£¬ÔòÊôÓÚÎ´¹Û²âµ½£¬½«ËùÓÐÔªËØÉèÖÃÎªÁã¡£
for i=1:1:countPeriod
    rndC=rand();
    if rndC>delta
        for j=1:1:T
            OrignX(2,(i-1)*T+j)=0;
        end
    end
end


%add
%noise¡£´Ó[0,1]ÖÐ²úÉúÒ»¸ö¾ùÔÈµÄËæ»úÊý£¬Èç¹ûÐ¡ÓÚbetaÖµ£¬ÔòÔÚÑ¡È¡µÄÖÜÆÚÉÏ¼ÓÉÏÒ»¸öÔëÉù£¬Ëù¼ÓµÄÔëÉùÒ²ÊÇ¾ùÔÈ·Ö²¼µÄ£¬µ«ÊÇ²»ÄÜÊÇÔ­À´Ê±¿ÌÓÐ¹Û²âµÄµØ·½¡£

for i=1:1:countPeriod
    rndA=rand();
    if rndA<gamma
        while 1
            rndB=floor(T*rand());
            if OrignX(2,(i-1)*T+rndB+1)==0
                OrignX(2,(i-1)*T+rndB+1)=1;
                break;
            end
        end
    end
end
OrignX=OrignX(:,1:n);
