# Supplementary material for: Mining human periodic behaviors via tensor factorization and entropy
Source: PeerJ Comput Sci. 2024 Jan 31;10:e1851. doi: 10.7717/peerj-cs.1851 (PMC10909198; doi:10.7717/peerj-cs.1851)
Supplement: Supplemental Information 1 — DataGen.m is for producing synthetic time series dataset and other for intention detection such as shopping detection. [file peerj-cs-10-1851-s001.zip › SourceCodeForPeriodic/Dining_Detection.m]

clear all   %Çå³ýÄÚ´æËùÓÐ±äÁ¿

close all    %¹Ø±ÕËùÓÐ´ò¿ªµÄÍ¼ÐÎ´°¿Ú

sequence=zeros(1,3500);
timeSeries=zeros(1,3500);
for i=1:1:3500
    timeSeries(i)=i-1;
end

sequence(98)=1;
sequence(233)=1;
sequence(238)=1;
sequence(816)=1;
sequence(1632)=1;
sequence(1672)=1;
sequence(2593)=1;
sequence(2705)=1;
sequence(2897)=1;
sequence(2921)=1;
sequence(2993)=1;
sequence(3023)=1;
sequence(3118)=1;
sequence(3119)=1;

OrignX=[timeSeries;sequence];

truePeriod1=KL_Detection(OrignX,400);
disp(truePeriod1);

truePeriod2=FFT_Detection(OrignX);
disp(truePeriod2);  
