# Supplementary material for: Mining human periodic behaviors via tensor factorization and entropy
Source: PeerJ Comput Sci. 2024 Jan 31;10:e1851. doi: 10.7717/peerj-cs.1851 (PMC10909198; doi:10.7717/peerj-cs.1851)
Supplement: Supplemental Information 1 — DataGen.m is for producing synthetic time series dataset and other for intention detection such as shopping detection. [file peerj-cs-10-1851-s001.zip › SourceCodeForPeriodic/FFT_Detection.m]

function [true_period]=FFT_Detection(OrignX)
%ÀûÓÃFFTÇóÕæÊµÖÜÆÚ.Á½¸ö²ÎÊý·Ö±ðÎªÖÜÆÚÊ±¼äÐòÁÐOrignX,ÆäÖÐOrignXÊÇÒ»¸ö¶þÎ¬Êý×é£¬µÚÒ»Î¬´æ´¢µÄÊÇÊ±¼ä£¬µÚ¶þÎ¬´æ´¢µÄÊÇÊÇ·ñ·¢ÉúÊÂ¼þ¡£
%

% %t_series=OrignX(1,:);  % Ê±¼äÐòÁÐ
xn=OrignX(2,:); % ÊÂ¼þÊÇ·ñ±»¹Û²âµ½µÄÐòÁÐ
NN=length(OrignX);% ÐòÁÐ³¤¶È
% 
% XN=fft(xn_series,NN)/NN;  % ¹²éî¸´Êý£¬¾ßÓÐ¶Ô³ÆÐÔ
% A=abs(XN);
% B=2*A(2:ceil((NN-1)/2)+1);
% [max_value,Index_Position]=max(B);
% 
% f0=1/NN;  % »ùÆµ
% f=[0:ceil((NN-1)/2)]*f0;  % ÆµÂÊÐòÁÐ
% len_f=length(f);
% period=zeros(1,len_f-1);
% for i=2:1:len_f
%     period(i-1)=1.0/f(i);
% end
% 
% true_period=period(Index_Position);
% 
% %ÏÂÃæÕâÊÇ×öÍ¼²¿·Ö£¬Êµ¼ÊÓ¦ÓÃÖÐ¿ÉÒÔÊ¡È¥
% figure;
% plot(period,B),xlabel('ÖÜÆÚ'),ylabel('·ùÖµ');
%NN=N;  % Ö´ÐÐ100µãFFT

XN=fft(xn,NN)/NN;  % ¹²éî¸´Êý£¬¾ßÓÐ¶Ô³ÆÐÔ

f0=1/NN;  % »ùÆµ

f=[0:ceil((NN-1)/2)]*f0;  % ÆµÂÊÐòÁÐ

len_f=length(f);

period=zeros(1,len_f-1);

for i=len_f:-1:2
    period(len_f-i+1)=1.0/f(i);
end
%f=1./f;

%f=fliplr(f);

A=abs(XN);  % ·ùÖµÐòÁÐ

B=2*A(1:ceil((NN-1)/2)+1);

B=fliplr(B);

B=B(1:length(B)-1);

% average_b=mean(B);
% 
% position=zeros(2,len_f-1);
% j=1;
% 
% for i=1:1:len_f-1
%     if B(i)>5*average_b
%         position(1,j)=i;
%         position(2,j)=B(i);
%         j=j+1;
%     end
% end
% figure;
% %subplot(1,2,1),%stem(f,2*A(1:ceil((NN-1)/2)+1)),xlabel('ÖÜÆÚ')  % »æÖÆÆµÆ×£¨±äÁ¿@@@@@@@£©
% plot(period,B),xlabel('ÖÜÆÚ');
% 
% if j>1
%     max_xlim=1.5*period(position(1,j-1));
%     max_ylim=1.1*max(position(2,:));
% else
%     max_xlim=1/10*NN;
%     max_ylim=1.2*max(B);
% end
% axis([0 max_xlim 0 max_ylim])  % µ÷Õû×ø±ê·¶Î§
%±ê×¢ÆµÂÊ
% for i=1:1:len_f-1
%     if position(1,i)==0
%         break;
%     else
%         periodText=num2str(roundn(period(position(1,i)),-2));
%         text(period(position(1,i))-0.06,position(2,i)-0.003,'O');
%         text(period(position(1,i))-0.12,position(2,i)+0.005,periodText);
%     end
% end
% 
% titleText2=strcat('Ö´ÐÐµãÊýµÈÓÚÐÅºÅ³¤¶È(µ¥±ßÆ×',num2str(NN),'Ö´ÐÐµã)');

% title(titleText2);  % ±äÁ¿@@@@@@@
figure;
plot(period,B),xlabel('ÖÜÆÚ');
[max_value,position]=max(B);
true_period=period(position);
%disp(max_value);
