# Supplementary material for: Mining human periodic behaviors via tensor factorization and entropy
Source: PeerJ Comput Sci. 2024 Jan 31;10:e1851. doi: 10.7717/peerj-cs.1851 (PMC10909198; doi:10.7717/peerj-cs.1851)
Supplement: Supplemental Information 1 — DataGen.m is for producing synthetic time series dataset and other for intention detection such as shopping detection. [file peerj-cs-10-1851-s001.zip › SourceCodeForPeriodic/FFT_Instance1.m]

clear all   %Çå³ýÄÚ´æËùÓÐ±äÁ¿

close all    %¹Ø±ÕËùÓÐ´ò¿ªµÄÍ¼ÐÎ´°¿Ú

%% Ö´ÐÐFFTµãÊýÓëÔ­ÐÅºÅ³¤¶ÈÏàµÈ£¨100µã£©

% ¹¹½¨Ô­ÐÅºÅ

N=201;  % ÐÅºÅ³¤¶È£¨±äÁ¿@@@@@@@£©

Fs=1;  % ²ÉÑùÆµÂÊ

dt=1/Fs;  % ²ÉÑù¼ä¸ô

t=[0:N-1]*dt;  % Ê±¼äÐòÁÐ

%xn=[1 0 0 0 0 1 0 0 0 0 1 0 0 0 0 1 0 0 0 0 1 0 0 0 0 1 0 0 0 0 1 0 0 0 0 1 0 0 0 0 1 0 0 0 0 1 0 0 0 0 1 0 0 0 0 1 0 0 0 0 1 0 0 0 0 1 0 0 0 0 1 0 0 0 0 1 0 0 0 0 1 0 0 0 0 1 0 0 0 0 1 0 0 0 0 1 0 0 0 0 1 0 0 0 0 1 0 0 0 0 1 0 0 0 0 1 0 0 0 0 1 0 0 0 0 1 0 0 0 0 1 0 0 0 0 1 0 0 0 0 1 0 0 0 0 1 0 0 0 0 1 0 0 0 0 1 0 0 0 0 1 0 0 0 0 1 0 0 0 0 1 0 0 0 0 1 0 0 0 0 1 0 0 0 0 1 0 0 0 0 1 0 0 0 0 1 0 0 0 0 1];
xn=dataGen(N,5,0);

subplot(1,2,1)  % ±äÁ¿@@@@@@@
hold on;
for i=0:1:N-1
    x=[i i];
    if xn(i+1)==1
        y=[0 1];
    else
        y=[0 0];
    end
    line(x,y);
end
hold off;
%plot(t,xn)  % »æ³öÔ­Ê¼ÐÅºÅ

xlabel('Ê±¼ä/s'),title('Ô­Ê¼ÐÅºÅ(ÏòÁ¿³¤¶ÈÎª200)')  % ±äÁ¿@@@@@@@

% FFT·ÖÎö

NN=N;  % Ö´ÐÐ100µãFFT

XN=fft(xn,NN)/NN;  % ¹²éî¸´Êý£¬¾ßÓÐ¶Ô³ÆÐÔ

f0=1/(dt*NN);  % »ùÆµ

f=[0:ceil((NN-1)/2)]*f0;  % ÆµÂÊÐòÁÐ

len_f=length(f);

period=zeros(1,len_f-1);

for i=len_f:-1:2
    period(len_f-i+1)=1.0/f(i);
end
%f=1./f;

%f=fliplr(f);

A=abs(XN);  % ·ùÖµÐòÁÐ

B=2*A(1:ceil((NN-1)/2)+1);

B=fliplr(B);

B=B(1:length(B)-1);

average_b=mean(B);

position=zeros(2,len_f-1);
j=1;

for i=1:1:len_f-1
    if B(i)>10*average_b
        position(1,j)=i;
        position(2,j)=B(i);
        j=j+1;
    end
end

max_xlim=1.5*period(position(1,j-1));
max_ylim=1.05*max(position(2,:));

subplot(1,2,2),%stem(f,2*A(1:ceil((NN-1)/2)+1)),xlabel('ÖÜÆÚ')  % »æÖÆÆµÆ×£¨±äÁ¿@@@@@@@£©
plot(period,B),xlabel('ÖÜÆÚ/Hz')
axis([0 max_xlim 0 max_ylim])  % µ÷Õû×ø±ê·¶Î§

title('Ö´ÐÐµãÊýµÈÓÚÐÅºÅ³¤¶È(µ¥±ßÆ×200Ö´ÐÐµã)');  % ±äÁ¿@@@@@@@
