# Supplementary material for: Mining human periodic behaviors via tensor factorization and entropy
Source: PeerJ Comput Sci. 2024 Jan 31;10:e1851. doi: 10.7717/peerj-cs.1851 (PMC10909198; doi:10.7717/peerj-cs.1851)
Supplement: Supplemental Information 1 — DataGen.m is for producing synthetic time series dataset and other for intention detection such as shopping detection. [file peerj-cs-10-1851-s001.zip › SourceCodeForPeriodic/FFT_Instance2.m]

clear all   %Çå³ýÄÚ´æËùÓÐ±äÁ¿

close all    %¹Ø±ÕËùÓÐ´ò¿ªµÄÍ¼ÐÎ´°¿Ú

%% Ö´ÐÐFFTµãÊýÓëÔ­ÐÅºÅ³¤¶ÈÏàµÈ£¨100µã£©£¬ÕâÀï¼Ù¶¨²ÉÑùÆ½ÂÊ¾ùÎª1£¬²ÉÑù¼ä¸ôÒ²ÊÇ1£¬²»ÐèÒªÌØÊâÉèÖÃ

% ¹¹½¨Ô­ÐÅºÅ

N=50000;  % ÐÅºÅ³¤¶È£¨±äÁ¿@@@@@@@£©

%OrignX=dataGen(N,24,5,0.2); % ²úÉúÄ£ÄâÊý¾Ý
T0=168;
OrignX=dataGen_Done(N,T0,114,1/9,0.2,0.1); % ²úÉúÄ£ÄâÊý¾Ý
%load('dataset.mat')

t=OrignX(1,:);  % Ê±¼äÐòÁÐ
xn=OrignX(2,:);
%xn=[1 0 0 0 0 1 0 0 0 0 1 0 0 0 0 1 0 0 0 0 1 0 0 0 0 1 0 0 0 0 1 0 0 0 0 1 0 0 0 0 1 0 0 0 0 1 0 0 0 0 1 0 0 0 0 1 0 0 0 0 1 0 0 0 0 1 0 0 0 0 1 0 0 0 0 1 0 0 0 0 1 0 0 0 0 1 0 0 0 0 1 0 0 0 0 1 0 0 0 0 1 0 0 0 0 1 0 0 0 0 1 0 0 0 0 1 0 0 0 0 1 0 0 0 0 1 0 0 0 0 1 0 0 0 0 1 0 0 0 0 1 0 0 0 0 1 0 0 0 0 1 0 0 0 0 1 0 0 0 0 1 0 0 0 0 1 0 0 0 0 1 0 0 0 0 1 0 0 0 0 1 0 0 0 0 1 0 0 0 0 1 0 0 0 0 1 0 0 0 0 1];
countEvent=0;
for i=1:1:N
    if xn(i)==1
        countEvent=countEvent+1;
    end
end

% subplot(1,2,1)  % ±äÁ¿@@@@@@@
% hold on;
% for i=0:1:N-1
%     x=[i i];
%     if xn(i+1)==1
%         y=[0 1];
%     else
%         y=[0 0];
%     end
%     line(x,y);
% end
% hold off;
% %plot(t,xn)  % »æ³öÔ­Ê¼ÐÅºÅ
% 
% titleText=strcat('Ô­Ê¼ÐÅºÅ(ÏòÁ¿³¤¶ÈÎª',num2str(N),')');
% 
% xlabel('Ê±¼ä/s'),title(titleText)  % ±äÁ¿@@@@@@@

% FFT·ÖÎö

NN=N;  % Ö´ÐÐ100µãFFT

XN=fft(xn,NN)/NN;  % ¹²éî¸´Êý£¬¾ßÓÐ¶Ô³ÆÐÔ

f0=1/NN;  % »ùÆµ

f=[0:ceil((NN-1)/2)]*f0;  % ÆµÂÊÐòÁÐ

len_f=length(f);

period=zeros(1,len_f-1);

for i=len_f:-1:2
    period(len_f-i+1)=1.0/f(i);
end
%f=1./f;

%f=fliplr(f);

A=abs(XN);  % ·ùÖµÐòÁÐ

B=2*A(1:ceil((NN-1)/2)+1);

B=fliplr(B);

B=B(1:length(B)-1);

average_b=mean(B);

position=zeros(2,len_f-1);
j=1;

for i=1:1:len_f-1
    if B(i)>5*average_b
        position(1,j)=i;
        position(2,j)=B(i);
        j=j+1;
    end
end

subplot(1,2,1),%stem(f,2*A(1:ceil((NN-1)/2)+1)),xlabel('ÖÜÆÚ')  % »æÖÆÆµÆ×£¨±äÁ¿@@@@@@@£©
plot(period,B),xlabel('ÖÜÆÚ');

if j>1
    max_xlim=1.5*period(position(1,j-1));
    max_ylim=1.1*max(position(2,:));
else
    max_xlim=1/10*N;
    max_ylim=1.2*max(B);
end
axis([0 max_xlim 0 max_ylim])  % µ÷Õû×ø±ê·¶Î§
%±ê×¢ÆµÂÊ
for i=1:1:len_f-1
    if position(1,i)==0
        break;
    else
        periodText=num2str(roundn(period(position(1,i)),-2));
        text(period(position(1,i))-0.06,position(2,i)-0.003,'O');
        text(period(position(1,i))-0.12,position(2,i)+0.005,periodText);
    end
end

titleText2=strcat('Ö´ÐÐµãÊýµÈÓÚÐÅºÅ³¤¶È(µ¥±ßÆ×',num2str(N),'Ö´ÐÐµã)');

title(titleText2);  % ±äÁ¿@@@@@@@

%ÏÂÃæÊÇ¸ù¾Ý²»Í¬µÄÖÜÆÚ½øÐÐµþ¼ÓµÄÍ¼ÐÎ
period_test=T0;
count=zeros(1,period_test);
barX=[0:1:period_test-1];
for i=1:1:N
    if OrignX(2,i)==1
        count(mod(OrignX(1,i),period_test)+1)=count(mod(OrignX(1,i),period_test)+1)+1;
    end
end
subplot(1,2,2),
bar(barX,count);
titleText3=strcat('°´ÖÜÆÚ',num2str(period_test),'Í³¼ÆµÄ¹Û²âµã)');
title(titleText3);  % ±äÁ¿@@@@@@@

%»æÖÆÖù×´Í¼£¬Í¬Ê±¼ÆËãìØ
He=0;
for i=1:1:period_test
    if count(i)>0
        text(barX(i)-0.35,count(i)+1,num2str(count(i)));
        He=He-count(i)/countEvent*log2(count(i)/countEvent);
    end
end
%disp(He);
%plotEntropyOfPeriod(N,OrignX,countEvent,T0);
truePeriod=KL_Detection(OrignX,T0);
disp(truePeriod);
