# Supplementary material for: Mining human periodic behaviors via tensor factorization and entropy
Source: PeerJ Comput Sci. 2024 Jan 31;10:e1851. doi: 10.7717/peerj-cs.1851 (PMC10909198; doi:10.7717/peerj-cs.1851)
Supplement: Supplemental Information 1 — DataGen.m is for producing synthetic time series dataset and other for intention detection such as shopping detection. [file peerj-cs-10-1851-s001.zip › SourceCodeForPeriodic/generate_randomSequence.m]

function [random_X]=generate_randomSequence(n,totalObservations,T0)
%Õâ¸öº¯ÊýÓÃÓÚÉú³ÉËæ»úÊ±¼äÐòÁÐ
%Ô­ÀíÊÇÊ×ÏÈÉú³ÉÕâÐ©¹Û²âËùÔÚµÄÖÜÆÚÊý£¬È»ºóÔÚÕâÐ©ÖÜÆÚÊýÉÏ¾ùÔÈ·Ö²¼¡£
%ÕâÀïÊ±¼äÐòÁÐÃ»ÓÐ´æ´¢¶ÔÓ¦µÄÊ±¼äµãµÄÖµ£¬Ä¬ÈÏÊÇ´Ó0¿ªÊ¼µÄ¡£Ò²¾ÍÊÇ·µ»ØÖµrandom_XµÚÒ»¸öÔªËØ¶ÔÓ¦µÄÊ±¼äµãÎª0£¬ÒÀ´ÎÀàÍÆ¡£
countPeriod=ceil(n/T0);%Ô­±¾µÄÖÜÆÚ¸öÊý¡£

if countPeriod<totalObservations
    countPeriod=totalObservations;
end

random_X=zeros(1,countPeriod*T0);%ÁÙÊ±Éú³ÉµÄËæ»úÊ±¼äÐòÁÐ£¬×¢ÒâÕâÀïÎªÁË²»È¥´¦Àí×îºóÒ»¸öÖÜÆÚÉÏ»á³¬³öÔ­À´³¤¶ÈµÄÎÊÌâ£¬ÌØÒâÉèÖÃ³É¸ü³¤Ò»µãµÄÐòÁÐ
rndPeriod=randperm(countPeriod);

rndPeriod=rndPeriod(1:totalObservations);
for i=1:1:totalObservations
    rndPosition=floor(T0*rand());
    index_rndX=(rndPeriod(i)-1)*T0+rndPosition+1;
    random_X(index_rndX)=1;
end


% if totalObservations<=countPeriod/2
%     for i=1:1:totalObservations
%         while 1
%             rndPeriod=ceil(countPeriod*rand()); %¸ÃÐòÁÐ»áÉú³ÉÔÚµÚ¼¸¸öÖÜÆÚÉÏ
%             if indicateArray(rndPeriod)==0
%                 rndPosition=floor(T0*rand());
%                 random_X((rndPeriod-1)*T0+rndPosition)=1;
%                 indicateArray(rndPeriod)=1;
%                 break;
%             end
%         end
%     end
% else
%     for i=1:1:countPeriod
%         rndPosition=floor(T0*rand());
%         random_X((i-1)*T0+rndPosition)=1;
%     end
%     unObservationPosition=countPeriod*rand(1,countPeriod-)
% end
