# Supplementary material for: Mining human periodic behaviors via tensor factorization and entropy
Source: PeerJ Comput Sci. 2024 Jan 31;10:e1851. doi: 10.7717/peerj-cs.1851 (PMC10909198; doi:10.7717/peerj-cs.1851)
Supplement: Supplemental Information 1 — DataGen.m is for producing synthetic time series dataset and other for intention detection such as shopping detection. [file peerj-cs-10-1851-s001.zip › SourceCodeForPeriodic/main_N.m]

clear all   %Çå³ýÄÚ´æËùÓÐ±äÁ¿
close all    %¹Ø±ÕËùÓÐ´ò¿ªµÄÍ¼ÐÎ´°¿Ú

%ÏÂÃæÊÇÄ¬ÈÏµÄ²ÎÊýÖµ
N=120;%¿ÉÓÃµÄÖÜÆÚÊý£¬Ò²¾ÍÊÇ¹Û²âÊ±¼ä³¤¶È
T0=24;%Ä¬ÈÏÖÜÆÚÎª24Ð¡Ê±
n=T0*N;%²ÉÑùµãµÄ¸öÊý
t0=floor(T0/2);%·Ö²¼µÄÖÐÐÄµãËùÔÚÎ»ÖÃÄ¬ÈÏÔÚÖÜÆÚµÄÖÐÐÄ
sigma=1/(T0);% ¸ßË¹·Ö²¼µÄ·½²î
delta=0.2;% ²ÉÑù¸ÅÂÊ
gamma=0.1;% ÔëÉù

Accuracy=zeros(4,12);
index_Ac=1;
for N=60:10:160    
    n=T0*N;
    for i=1:1:1000 %×ö1000´ÎÊµÑé£¬Í³¼ÆÕýÈ·ËùÕ¼±ÈÂÊ
        OrignX=dataGen_Done(n,T0,t0,sigma,delta,gamma); % ²úÉúÄ£ÄâÊý¾Ý
        
        %disp(i);
        truePeriod=KL_Detection(OrignX,T0);
        if abs(truePeriod-T0)<T0/24+0.01
            Accuracy(1,index_Ac)=Accuracy(1,index_Ac)+1;
        end
        
        truePeriod=CI_Detection(OrignX,T0);
        if abs(truePeriod-T0)<T0/24+0.01
            Accuracy(2,index_Ac)=Accuracy(2,index_Ac)+1;
        end
        
        truePeriod=FFT_Detection(OrignX);
        if abs(truePeriod-T0)<T0/24+0.01
            Accuracy(3,index_Ac)=Accuracy(3,index_Ac)+1;
        end
        
        truePeriod=AC_Detection(OrignX);
        if abs(truePeriod-T0)<T0/24+0.01
            Accuracy(4,index_Ac)=Accuracy(4,index_Ac)+1;
        end        
    end
    %¼ÆËã¾«È·¶È
    for j=1:1:4
        Accuracy(j,index_Ac)=Accuracy(j,index_Ac)/1000;
    end
    index_Ac=index_Ac+1;
%     str=strcat(num2str(Accuracy(1,index_Ac)),',',num2str(Accuracy(2,index_Ac)),',',num2str(Accuracy(3,index_Ac)),',',num2str(Accuracy(4,index_Ac)));
%     disp(str);
end

figure;
x=20:20:200;
plot(x,Accuracy(1,:),'Color','red','lineStyle','-','marker','v','LineWidth',4,'MarkerFaceColor','red','MarkerSize',10);
hold on;
plot(x,Accuracy(2,:),'Color',[0.14,0.70,0.0],'lineStyle','-','marker','*','LineWidth',4,'MarkerFaceColor',[0.14,0.70,0.0],'MarkerSize',10);
plot(x,Accuracy(3,:),'Color',[0.42,0.08,0.67],'lineStyle','-','marker','o','LineWidth',4,'MarkerFaceColor',[0.42,0.08,0.67],'MarkerSize',10);
plot(x,Accuracy(4,:),'Color','blue','lineStyle','-','marker','d','LineWidth',4,'MarkerFaceColor','blue','MarkerSize',10);
hold off;
% N=1200;  % ÐÅºÅ³¤¶È£¨±äÁ¿@@@@@@@£©
%OrignX=dataGen(N,24,5,0.2); % ²úÉúÄ£ÄâÊý¾Ý


% truePeriod1=CI_Detection(OrignX,T0);
% disp(truePeriod1);

% truePeriod1=KL_Detection(OrignX,T0);
% disp(truePeriod1);
% 
% truePeriod2=FFT_Detection(OrignX);
% disp(truePeriod2);
% 
% truePeriod3=AC_Detection(OrignX);
% disp(truePeriod2);
