# Supplementary material for: Mining human periodic behaviors via tensor factorization and entropy
Source: PeerJ Comput Sci. 2024 Jan 31;10:e1851. doi: 10.7717/peerj-cs.1851 (PMC10909198; doi:10.7717/peerj-cs.1851)
Supplement: Supplemental Information 1 — DataGen.m is for producing synthetic time series dataset and other for intention detection such as shopping detection. [file peerj-cs-10-1851-s001.zip › SourceCodeForPeriodic/orignDataGen.m]

function [OrignX]=orignDataGen(N,T,starPoint)
OrignX=zeros(1,N);
for i=1:1:N
    if i<starPoint
        OrignX(1,i)=i-1;
        OrignX(2,i)=0;
    else
        if mod(i-1-starPoint,T)==0
            OrignX(1,i)=i-1;
            OrignX(2,i)=1;
        else
            OrignX(1,i)=i-1;
        end
    end
end
save('dataset','OrignX');
