# Supplementary material for: Mining human periodic behaviors via tensor factorization and entropy
Source: PeerJ Comput Sci. 2024 Jan 31;10:e1851. doi: 10.7717/peerj-cs.1851 (PMC10909198; doi:10.7717/peerj-cs.1851)
Supplement: Supplemental Information 1 — DataGen.m is for producing synthetic time series dataset and other for intention detection such as shopping detection. [file peerj-cs-10-1851-s001.zip › SourceCodeForPeriodic/plotEntropyOfPeriod.m]

function []=plotEntropyOfPeriod(N,OrignX,countEvent,T0)

%Ëã»ù´¡µÄËæ»úÐòÁÐµÄÏà¶ÔìØ
random_score=randomized_Score(N,countEvent,10,T0);

He=zeros(1,N-1);
xx=[1:N-1];
He(1)=0;
KL=zeros(1,N-1);
KL(1)=0;
for j=2:1:2*T0-1
    period_test=j;
    count=zeros(1,period_test);
    for i=1:1:N
        if OrignX(2,i)==1
            count(mod(OrignX(1,i),period_test)+1)=count(mod(OrignX(1,i),period_test)+1)+1;
        end
    end
    for i=1:1:period_test
        if count(i)>0            
            He(j)=He(j)-count(i)/countEvent*log2(count(i)/countEvent);
        end
        KL(j)=log2(period_test)-He(j)-random_score(j-1);
        %KL(j)=2*log2(period_test)-log2(countEvent)-He(j);
    end
end
% figure;
% if N<300
%     plot(xx,He),xlabel('ÖÜÆÚ'),ylabel('ìØ');
% else
%     plot(xx(1:300),He(1:300)),xlabel('ÖÜÆÚ'),ylabel('ìØ');
% end
figure;
plot(xx(1:2*T0-1),KL(1:2*T0-1)),xlabel('ÖÜÆÚ'),ylabel('Ïà¶ÔìØ');
% if N<300
%     plot(xx,KL),xlabel('ÖÜÆÚ'),ylabel('Ïà¶ÔìØ');
% else
%     plot(xx(1:300),KL(1:300)),xlabel('ÖÜÆÚ'),ylabel('Ïà¶ÔìØ');
% end
