# Supplementary material for: Mining human periodic behaviors via tensor factorization and entropy
Source: PeerJ Comput Sci. 2024 Jan 31;10:e1851. doi: 10.7717/peerj-cs.1851 (PMC10909198; doi:10.7717/peerj-cs.1851)
Supplement: Supplemental Information 1 — DataGen.m is for producing synthetic time series dataset and other for intention detection such as shopping detection. [file peerj-cs-10-1851-s001.zip › SourceCodeForPeriodic/randomized_Score.m]

function [random_score]=randomized_Score(n,totalObservations,N,T0)
%Õâ¸öº¯ÊýÊÇÎªÁËÔÚÓëÄ¿±êÖÜÆÚÊ±¼äÐòÁÐXÏàÍ¬³¤¶ÈµÄÊ±¼äÐòÁÐÉÏ¹¹½¨Ò»¸öËæ»úµÄÊ±¼äÐòÁÐ£¬×÷Îª¹éÒ»»¯µÄÒò×Ó
%nÊÇÐòÁÐµÄ³¤¶È£¬totalObservationsÊÇXÉÏÄÜ¹Û²âµ½µÄÊ±¼ä·¢ÉúµÄ×Ü´ÎÊý£¬NÊÇÒªÊµÑéµÄ´ÎÊý;T0ÊÇÔ­±¾µÄÖÜÆÚ³¤¶È
%ÔÚÎÒÃÇµÄËã·¨ÖÐÖ»¿¼ÂÇ[2,2T0-1]Õâ¸öÇø¼äÉÏµÄÕûÊý×÷ÎªºòÑ¡ÖÜÆÚ¡£

random_score=zeros(1,2*T0-1);%¼ÇÂ¼Ã¿´ÎËãµÃµÄ»ù´¡·ÖÊý£¬Ã¿´ÎÏà¼Ó£¬×îºóÈ¡Æ½¾ùÖµ
random_score(1)=0; %ÕâÊÇ¶ÔÓ¦ÖÜÆÚÎª1µÄÊ±ºòµÄ»ù´¡ÖÜÆÚ£¬ÎªÁËÓëKLµÄ¼ÆËãÏë¶ÔÓ¦£¬ËùÒÔÕâÀï¶îÍâÉèÖÃÁËÕâÑùÒ»¸öÖµ¡£
%Íâ²ãÑ­»·ÊÇÒªÊµÑé¶àÉÙ´Î
for step=1:1:N
    random_X=generate_randomSequence(n,totalObservations,T0);%Éú³ÉËæ»úÐòÁÐ
    %¼ÆËãËæ»úÐòÁÐµÄÏà¶ÔìØ
    for period_C=2:1:2*T0-1
        random_score(period_C)=random_score(period_C)+compute_KL(random_X,period_C,totalObservations);
    end
end
random_score=random_score./N;
