# Supplementary material for: Mining human periodic behaviors via tensor factorization and entropy
Source: PeerJ Comput Sci. 2024 Jan 31;10:e1851. doi: 10.7717/peerj-cs.1851 (PMC10909198; doi:10.7717/peerj-cs.1851)
Supplement: Supplemental Information 1 — DataGen.m is for producing synthetic time series dataset and other for intention detection such as shopping detection. [file peerj-cs-10-1851-s001.zip › SourceCodeForPeriodic/Shopping_Detection.m]

clear all   %Çå³ýÄÚ´æËùÓÐ±äÁ¿

close all    %¹Ø±ÕËùÓÐ´ò¿ªµÄÍ¼ÐÎ´°¿Ú

sequence=zeros(1,3000);
timeSeries=zeros(1,3000);
for i=1:1:3000
    timeSeries(i)=i-1;
end

sequence(17)=1;
sequence(64)=1;
sequence(162)=1;
sequence(162)=1;
sequence(713)=1;
sequence(1483)=1;
sequence(1817)=1;
sequence(1817)=1;
sequence(2562)=1;
sequence(2775)=1;
sequence(2968)=1;

OrignX=[timeSeries;sequence];

truePeriod1=KL_Detection(OrignX,400);
disp(truePeriod1);

truePeriod2=FFT_Detection(OrignX);
disp(truePeriod2);  
