# Supplementary material for: Mining human periodic behaviors via tensor factorization and entropy
Source: PeerJ Comput Sci. 2024 Jan 31;10:e1851. doi: 10.7717/peerj-cs.1851 (PMC10909198; doi:10.7717/peerj-cs.1851)
Supplement: Supplemental Information 1 — DataGen.m is for producing synthetic time series dataset and other for intention detection such as shopping detection. [file peerj-cs-10-1851-s001.zip › SourceCodeForPeriodic/temp.m]

x=0.25:0.25:2.5;
plot(x,Accuracy(1,1:10),'Color','red','lineStyle','-','marker','v','LineWidth',2.5);
hold on;
plot(x,Accuracy(2,1:10),'Color',[0.14,0.70,0.0],'lineStyle','-','marker','s','LineWidth',2.5);
plot(x,Accuracy(3,1:10),'Color',[0.42,0.08,0.67],'lineStyle','-','marker','p','LineWidth',2.5);
%plot(x,Accuracy(4,:),'Color','blue','lineStyle','-','marker','x','LineWidth',2.5);
plot(x,Accuracy(5,1:10),'Color',[0.46,0.01,0.01],'lineStyle','-','marker','o','LineWidth',2.5);
hold off;
